# Supplementary material for: Amplification and up-regulation of MIR30D was associated with disease progression of cervical squamous cell carcinomas
Source: BMC Cancer. 2017 Mar 29;17:230. doi: 10.1186/s12885-017-3201-0 (PMC5372318; doi:10.1186/s12885-017-3201-0)
Supplement: Supplementary file 1 — Down-regulated genes in HeLa cells by mir-30d mimic transfection. Over-expression of miR-30d down-regulated 464 genes in HeLa cells. (XLS 76 kb) [file 12885_2017_3201_MOESM1_ESM.xls]

## Sheet: Additional file 1-HeLa
	Down-regulated genes in HeLa cells by mir-30d mimic transfection
No.	Gene Symbol	Description
1	ABHD6	abhydrolase domain containing 6
2	ACAP2	ArfGAP with coiled-coil, ankyrin repeat and PH domains 2
3	ACO2	aconitase 2, mitochondrial
4	ACOT1	acyl-CoA thioesterase 1
5	ACVR1	activin A receptor, type I
6	ADAMTS1	ADAM metallopeptidase with thrombospondin type 1 motif, 1
7	ADD2	adducin 2 (beta)
8	ADHFE1	alcohol dehydrogenase, iron containing, 1
9	AHNAK2	AHNAK nucleoprotein 2
10	AKR1B10	aldo-keto reductase family 1, member B10
11	AKR1C2	aldo-keto reductase family 1, member C2 (dihydrodiol dehydrogenase 2; bile acid binding protein; 3-alpha hydroxysteroid dehydrogenase, type III)
12	ALDH1A1	aldehyde dehydrogenase 1 family, member A1
13	ALDH3A1	aldehyde dehydrogenase 3 family, memberA1
14	ALG10	asparagine-linked glycosylation 10, alpha-1,2-glucosyltransferase homolog (S. pombe)
15	ALG10B	asparagine-linked glycosylation 10, alpha-1,2-glucosyltransferase homolog B (yeast)
16	ALG1L	asparagine-linked glycosylation 1-like
17	ALS2CR8	amyotrophic lateral sclerosis 2 (juvenile) chromosome region, candidate 8
18	ANKRA2	ankyrin repeat, family A (RFXANK-like), 2
19	AP2A1	adaptor-related protein complex 2, alpha 1 subunit
20	AP3S1	adaptor-related protein complex 3, sigma 1 subunit
21	AP4E1	adaptor-related protein complex 4, epsilon 1 subunit
22	APLF	aprataxin and PNKP like factor
23	ARL6IP5	ADP-ribosylation-like factor 6 interacting protein 5
24	ARP1	actin-related protein 1 homolog A, centractin alpha (yeast)
25	ARP11	actin-related Arp11
26	ARSI	arylsulfatase family, member I
27	ASB3	ankyrin repeat and SOCS box-containing 3
28	ASNA1	arsA arsenite transporter, ATP-binding, homolog 1 (bacterial)
29	ASPA	aspartoacylase (Canavan disease)
30	ATG12	autophagy related 12
31	ATG2	autophagy related 2
32	ATP10D	ATPase, class V, type 10D
33	ATP12A	ATPase, H+/K+ transporting, nongastric, alpha polypeptide
34	ATP2B4	ATPase, Ca++ transporting, plasma membrane 4
35	ATP6V1B2	ATPase, H+ transporting, lysosomal 56/58kDa, V1 subunit B2
36	ATP6V1G2	ATPase, H+ transporting, lysosomal 13kDa, V1 subunit G2
37	AVEN	apoptosis, caspase activation inhibitor
38	AVL9	AVL9 homolog (S. cerevisiase)
39	B3GNT5	UDP-GlcNAc:betaGal beta-1,3-N-acetylglucosaminyltransferase 5
40	B4GALT5	UDP-Gal:betaGlcNAcbeta1,4-galactosyltransferase,polypeptide5
41	BCO2	beta-carotene oxygenase 2
42	BNC1	basonuclin 1
43	BNC2	basonuclin 2
44	BNIP3L	BCL2/adenovirus E1B 19kDa interacting protein 3-like
45	BTBD10	BTB (POZ) domain containing 10
46	C10orf67	chromosome 10 open reading frame 67
47	C11orf63	chromosome 11 open reading frame 63
48	C11orf71	chromosome 11 open reading frame 71
49	C14orf129	chromosome 14 open reading frame 129
50	C19orf12	chromosome 19 open reading frame 12
51	C1orf161	chromosome 1 open reading frame 161
52	C1orf174	chromosome 1 open reading frame 174
53	C20orf7	chromosome 20 open reading frame 7
54	C21orf88	chromosome 21 open reading frame 88
55	C4orf19	chromosome 4 open reading frame 19
56	C4orf34	chromosome 4 open reading frame 34
57	C4orf42	chromosome 4 open reading frame 42
58	C5orf36	chromosome 5 open reading frame 36
59	C6orf204	chromosome 6 open reading frame 204
60	C6orf225	chromosome 6 open reading frame 225
61	C9orf21	chromosome 9 open reading frame 21
62	C9orf37	chromosome 9 open reading frame 37
63	C9orf46	chromosome 9 open reading frame 46
64	C9orf93	chromosome 9 open reading frame 93
65	CA13	carbonic anhydrase XIII
66	CABLES2	Cdk5 and Abl enzyme substrate 2
67	CAMK2D	calcium/calmodulin-dependent protein kinase II delta
68	CAPN3	calpain 3, (p94)
69	CARS	cysteinyl-tRNA synthetase
70	CASP3	caspase 3, apoptosis-related cysteine peptidase
71	CBFB	core-binding factor, beta subunit
72	CCDC53	coiled-coil domain containing 53
73	CCDC80	coiled-coil domain containing 80
74	CCDC97	coiled-coil domain containing 97
75	CCNE2	cyclin E2
76	CD109	CD109 molecule
77	CDC27	cell division cycle 27 homolog (S. cerevisiae)
78	CDGAP	Cdc42 GTPase-activating protein
79	CDKL2	cyclin-dependent kinase-like 2 (CDC2-related kinase)
80	CENPH	centromere protein H
81	CEP110	centrosomal protein 110kDa
82	CEP170	centrosomal protein 170kDa
83	CFDP1	craniofacialdevelopmentprotein1
84	CFI	complement factor I
85	CHMP2B	chromatin modifying protein 2B
86	CLIC2	chloride intracellular channel 2
87	COG2	component of oligomeric golgi complex 2
88	COL12A1	collagen, type XII, alpha 1
89	COPS7B	COP9 constitutive photomorphogenic homolog subunit 7B (Arabidopsis)
90	CORO2A	coronin, actin binding protein, 2A
91	COX7B	cytochrome c oxidase subunit VIIb
92	CPE	carboxypeptidase E
93	CRABP2	cellular retinoic acid binding protein 2
94	CST1	cystatin SN
95	CYP1A1	cytochromeP450,family1,subfamilyA,polypeptide1
96	CYP24A1	cytochromeP450,family24,subfamilyA,polypeptide1
97	CYP4F11	cytochrome P450, family 4, subfamily F, polypeptide 11
98	CYP4Z2P	cytochrome P450, family 4, subfamily Z, polypeptide 2 pseudogene
99	DBF4	DBF4 homolog (S. cerevisiae)
100	DCAF12	DDB1 and CUL4 associated factor 12
101	DENND2C	DENN/MADD domain containing 2C
102	DGKZ	diacylglycerol kinase, zeta 104kDa
103	DLG5	discs, large homolog 5 (Drosophila)
104	DMGDH	dimethylglycine dehydrogenase
105	DNASE1L3	deoxyribonuclease I-like 3
106	DPH5	DPH5 homolog (S. cerevisiae)
107	DPY19L1	dpy-19-like 1 (C. elegans)
108	DSG2	desmoglein 2
109	DUSP5P	dual specificity phosphatase 5 pseudogene
110	E2F7	E2F transcription factor 7
111	EFCAB2	EF-hand calcium binding domain 2
112	EGR1	early growth response 1
113	EIF2C3	eukaryotic translation initiation factor 2C, 3
114	ELMOD2	ELMO/CED-12 domain containing 2
115	ENTPD3	ectonucleoside triphosphate diphosphohydrolase 3
116	ERBB4	v-erb-a erythroblastic leukemia viral oncogene homolog 4 (avian)
117	ERLEC1	endoplasmic reticulum lectin 1
118	EXOC4	exocyst complex component 4
119	FAM161A	family with sequence similarity 161, member A
120	FAM183B	acyloxyacyl hydrolase (neutrophil)
121	FAM18B2	family with sequence similarity 18, member B2
122	FAM49A	family with sequence similarity 49, member A
123	FAM81A	family with sequence similarity 81, member A
124	FAM83A	family with sequence similarity 83, member A
125	FBXL20	F-box and leucine-rich repeat protein 20
126	FBXO32	F-box protein 32
127	FBXO4	F-box protein 4
128	FBXO48	F-box protein 48
129	FKTN	fukutin
130	FLJ11292	hypothetical protein FLJ11292
131	FLJ44874	FLJ44874 protein
132	FOXO3	forkhead box O3
133	FRRS1	ferric-chelate reductase 1
134	FYB	FYN binding protein (FYB-120/130)
135	GABRE	gamma-aminobutyric acid (GABA) A receptor, epsilon
136	GAFA3	FGF-2 activity-associated protein 3
137	GALNT1	UDP-N-acetyl-alpha-D-galactosamine:polypeptide N-acetylgalactosaminyltransferase 1 (GalNAc-T1)
138	GALNT5	UDP-N-acetyl-alpha-D-galactosamine:polypeptide N-acetylgalactosaminyltransferase 5 (GalNAc-T5)
139	GBAS	glioblastoma amplified sequence
140	GCLM	glutamate-cysteine ligase, modifier subunit
141	GDA	guanine deaminase
142	GJA1	gap junction protein, alpha 1, 43kDa
143	GJB2	gap junction protein, beta 2, 26kDa
144	GLCE	glucuronic acid epimerase
145	GLO1	glyoxalase I
146	GLT8D2	glycosyltransferase 8 domain containing 2
147	GM2A	GM2 ganglioside activator
148	GNAI2	guaninenucleotidebindingprotein(Gprotein),alphainhibitingactivitypolypeptide2
149	GNPAT	glyceronephosphate O-acyltransferase
150	GNPDA1	glucosamine-6-phosphate deaminase 1
151	GNPDA2	glucosamine-6-phosphate deaminase 2
152	GOLGA1	golgi autoantigen, golgin subfamily a, 1
153	GOLGA4	golgi autoantigen, golgin subfamily a, 4
154	GOLSYN	Golgi-localized protein
155	GSAP	gamma-secretase activating protein
156	GSTM4	glutathione S-transferase mu 4
157	GTF2E2	general transcription factor IIE, polypeptide 2, beta 34kDa
158	H6PD	hexose-6-phosphate dehydrogenase (glucose 1-dehydrogenase)
159	HCFC2	host cell factor C2
160	HECTD2	HECTdomaincontaining2
161	HISPPD1	histidine acid phosphatase domain containing 1
162	HISPPD2A	histidine acid phosphatase domain containing 2A
163	HIST1H1B	histone cluster 1, H1b
164	HIST1H2AI	histone cluster 1, H2ai
165	HIST1H2BC	histone cluster 1, H2bc
166	HIST1H2BD	histone cluster 1, H2bd
167	HIST1H2BG	histone cluster 1, H2bg
168	HIST1H2BK	histone cluster 1, H2bk
169	HIST1H3E	histone cluster 1, H3e
170	HIST1H3G	histone cluster 1, H3g
171	HIST1H4H	histone cluster 1, H4h
172	HIST2H2AA3	histone cluster 2, H2aa3
173	HIST2H2BE	histone cluster 2, H2be
174	HIST2H4A	histone cluster 2, H4a
175	HMGA1	high mobility group AT-hook 1
176	HMGA2	high mobility group AT-hook 2
177	HOXA1	homeobox A1
178	HOXA7	homeobox A7
179	HPGD	hydroxyprostaglandin dehydrogenase 15-(NAD)
180	HSD17B3	hydroxysteroid (17-beta) dehydrogenase 3
181	HSD3B1	hydroxy-delta-5-steroid dehydrogenase, 3 beta- and steroid delta-isomerase 1
182	HSPB8	heat shock 22kDa protein 8
183	HSPH1	heat shock protein family H (Hsp110) member 1
184	HTRA1	HtrA serine peptidase 1
185	IAH1	isoamyl acetate-hydrolyzing esterase 1 homolog (S. cerevisiae)
186	ICA1L	islet cell autoantigen 1,69kDa-like
187	ICAM4	intercellular adhesion molecule 4
188	IDH1	isocitrate dehydrogenase 1 (NADP+), soluble
189	IER3IP1	immediate early response 3 interacting protein 1
190	IFNE	interferon, epsilon
191	IGFBP7	insulin-like growth factor binding protein 7
192	IL24	interleukin 24
193	IL7R	interleukin 7 receptor
194	INHBB	inhibin beta B
195	INVS	inversin
196	IRAK1BP1	interleukin-1 receptor-associated kinase 1 binding protein 1
197	ITGB1	integrin, beta 1 (fibronectin receptor, beta polypeptide, antigen CD29 includes MDF2, MSK12)
198	ITPK1	inositol 1,3,4-triphosphate 5/6 kinase
199	ITSN1	intersectin 1
200	JAG2	jagged 2
201	JAK2	Janus kinase 2
202	JHDM1D-AS1	JHDM1D antisense RNA 1 (head to head)
203	JOSD1	Josephin domain containing 1
204	KCTD11	potassium channel tetramerisation domain containing 11
205	KDELC2	KDEL (Lys-Asp-Glu-Leu) containing 2
206	KIAA0746	KIAA0746 protein
207	KIAA1324L	KIAA1324-like
208	KIAA1712	KIAA1712
209	KIF15	kinesin family member 15
210	KLF13	Kruppel-like factor 13
211	KLHDC2	kelch domain containing 2
212	KLHL20	kelch-like 20 (Drosophila)
213	KLHL3	kelch-like 3 (Drosophila)
214	KLHL5	kelch-like 5 (Drosophila)
215	KLK11	kallikrein-related peptidase 11
216	KLK13	kallikrein-related peptidase 13
217	KLK5	kallikrein-related peptidase 5
218	KLK6	kallikrein-related peptidase 6
219	KMO	kynurenine 3-monooxygenase (kynurenine 3-hydroxylase)
220	KPNA3	karyopherin alpha 3 (importin alpha 4)
221	KPNB1	karyopherin (importin) beta 1
222	KRT34	keratin 34, type I
223	KRTAP2-3	keratin associated protein 2-3
224	KTN1-AS1	KTN1 antisense RNA 1
225	LAMB4	laminin, beta 4
226	LAMC2	laminin subunit gamma 2
227	LCN1	lipocalin 1 (tear prealbumin)
228	LGALS9	lectin, galactoside-binding, soluble, 9
229	LOC100128372	similar to hCG2040192
230	LOC284023	hypothetical protein LOC284023
231	LOC285033	hypothetical protein LOC285033
232	LOC285550	hypothetical protein LOC285550
233	LOC339803	hypothetical protein LOC339803
234	LOC554202	hypothetical LOC554202
235	LOC647013	similar to potassium channel tetramerisation domain containing 9
236	LOC730144	similar to eukaryotic translation initiation factor 1
237	LRP2BP	LRP2 binding protein
238	LRRIQ3	leucine-rich repeats and IQ motif containing 3
239	LSM1	LSM1 homolog, U6 small nuclear RNA associated (S. cerevisiae)
240	LST-3TM12	organic anion transporter LST-3b
241	LY96	lymphocyte antigen 96
242	LYSMD3	LysM, putative peptidoglycan-binding, domain containing 3
243	MAP4K4	mitogen-activated protein kinase kinase kinase kinase 4
244	MAP9	microtubule-associated protein 9
245	MBD6	methyl-CpG binding domain protein 6
246	MBNL1	muscleblind-like (Drosophila)
247	METT5D1	methyltransferase 5 domain containing 1
248	MEX3C	mex-3 homolog C (C. elegans)
249	MFSD11	major facilitator superfamily domain containing 11
250	MINPP1	multiple inositol polyphosphate histidine phosphatase, 1
251	MIS12	MIS12, MIND kinetochore complex component, homolog (S. pombe)
252	MKI67	marker of proliferation Ki-67
253	MMP13	matrix metallopeptidase 13 (collagenase 3)
254	MMP16	matrix metallopeptidase 16 (membrane-inserted)
255	MPHOSPH6	M-phase phosphoprotein 6
256	MPP1	membrane protein, palmitoylated 1, 55kDa
257	MPPED2	metallophosphoesterase domain containing 2
258	MPZL3	myelin protein zero-like 3
259	MTCP1	mature T-cell proliferation 1
260	MTDH	metadherin
261	N4BP2	NEDD4 binding protein 2
262	NAV1	neuron navigator 1
263	NBR2	neighbor of BRCA1 gene 2 (non-protein coding)
264	NCAPH	non-SMC condensin I complex, subunit H
265	NECAP1	NECAP endocytosis associated 1
266	NEFL	neurofilament, light polypeptide
267	NFYB	nuclear transcription factor Y, beta
268	NIPAL2	NIPA-like domain containing 2
269	NMU	neuromedin U
270	NPL	N-acetylneuraminate pyruvate lyase (dihydrodipicolinate synthase)
271	NR1D2	nuclear receptor subfamily 1, group D, member 2
272	NRG4	neuregulin 4
273	NSMAF	neutral sphingomyelinase (N-SMase) activation associated factor
274	NUDT11	nudix (nucleoside diphosphate linked moiety X)-type motif 11
275	NUPL1	nucleoporin like 1
276	OLFML2A	olfactomedin-like 2A
277	OPN3	opsin 3
278	OR1F2P	olfactory receptor, family 1, subfamily F, member 2
279	OR2B6	olfactory receptor, family 2, subfamily B, member 6
280	OSBPL8	oxysterol binding protein-like 8
281	OSGEPL1	O-sialoglycoprotein endopeptidase-like 1
282	OTOP3	otopetrin 3
283	P4HA2	prolyl 4-hydroxylase, alpha polypeptide II
284	PAAF1	proteasomal ATPase-associated factor 1
285	PAGE2B	P antigen family, member 2B
286	PAGE5	P antigen family, member 5 (prostate associated)
287	PANX1	pannexin 1
288	PART1	prostate androgen-regulated transcript 1
289	PBRM1	polybromo 1
290	PCDHB10	protocadherin beta 10
291	PCDHB13	protocadherin beta 13
292	PCDHB14	protocadherin beta 14
293	PCDHB8	protocadherin beta 8
294	PCDHB9	protocadherin beta 9
295	PDCD2L	programmed cell death 2-like
296	PDGFA	platelet-derived growth factor alpha polypeptide
297	PDZD2	PDZ domain containing 2
298	PFN2	profilin 2
299	PGM3	phosphoglucomutase 3
300	PITX1	paired-like homeodomain 1
301	PKIB	protein kinase (cAMP-dependent, catalytic) inhibitor beta
302	PLA2G10	phospholipase A2, group X
303	PLA2G12A	phospholipase A2, group XIIA
304	POLI	polymerase (DNA directed) iota
305	POLR3GL	polymerase (RNA) III (DNA directed) polypeptide G (32kD)-like
306	POPDC3	popeye domain containing 3
307	PPARGC1A	peroxisome proliferator-activated receptor gamma, coactivator 1 alpha
308	PPIC	peptidylprolyl isomerase C (cyclophilin C)
309	PPIL3	peptidylprolyl isomerase (cyclophilin)-like 3
310	PPP1R14C	protein phosphatase 1, regulatory (inhibitor) subunit 14C
311	PPP2R2B	protein phosphatase 2 (formerly 2A), regulatory subunit B, beta isoform
312	PPP4R4	protein phosphatase 4, regulatory subunit 4
313	PPPDE1	PPPDE peptidase domain containing 1
314	PRKAR2B	protein kinase, cAMP-dependent, regulatory, type II, beta
315	PRKG2	protein kinase, cGMP-dependent, type II
316	PRKRIR	protein-kinase, interferon-inducible double stranded RNA dependent inhibitor, repressor of (P58 repressor)
317	PSAPL1	prosaposin-like 1
318	PTBP2	polypyrimidine tract binding protein 2
319	PTGFRN	prostaglandin F2 receptor negative regulator
320	PTGR1	prostaglandin reductase 1
321	PTGS1	prostaglandin-endoperoxide synthase 1 (prostaglandin G/H synthase and cyclooxygenase)
322	PUS10	pseudouridylate synthase 10
323	RAB38	RAB38, member RAS oncogene family
324	RAB7A	RAB7A, member RAS oncogene family
325	RAET1E	retinoic acid early transcript 1E
326	RAGE	renal tumor antigen
327	RAP2C	RAP2C, member of RAS oncogene family
328	RARB	retinoic acid receptor, beta
329	RARG	retinoic acid receptor, gamma
330	RASSF9	Ras association (RalGDS/AF-6) domain family (N-terminal) member 9
331	RAVER2	ribonucleoprotein, PTB-binding 2
332	RBMS3	RNA binding motif, single stranded interacting protein
333	RCN1	reticulocalbin 1, EF-hand calcium binding domain
334	RDH12	retinol dehydrogenase 12 (all-trans/9-cis/11-cis)
335	REEP1	receptor accessory protein 1
336	REEP3	receptor accessory protein 3
337	RFX2	regulatory factor X, 2 (influences HLA class II expression)
338	RNF141	ring finger protein 141
339	RNF2	ring finger protein 2
340	RNU13P1	RNA, U13 small nuclear pseudogene 1
341	RNU2-1	RNA, U2 small nuclear 1
342	RPL17	ribosomal protein L17
343	RPL23P8	ribosomal protein L23 pseudogene 8
344	RPRD1A	regulation of nuclear pre-mRNA domain containing 1A
345	RPS6KC1	ribosomal protein S6 kinase, 52kDa, polypeptide 1
346	RPSAP52	ribosomal protein SA pseudogene 52
347	RRM2	ribonucleotide reductase M2
348	RRM2B	ribonucleotide reductase M2 B (TP53 inducible)
349	SAMD8	sterile alpha motif domain containing 8
350	SATB1	SATB homeobox 1
351	SCEL	sciellin
352	SCIN	scinderin
353	SCML2	sex comb on midleg-like 2 (Drosophila)
354	SDR42E1	short chain dehydrogenase/reductase family 42E, member 1
355	SEC23A	Sec23 homolog A (S. cerevisiae)
356	SEC24D	SEC24 family, member D (S. cerevisiae)
357	SEMA3C	sema domain, immunoglobulin domain (Ig), short basic domain, secreted, (semaphorin) 3C
358	SEMA5A	sema domain, seven thrombospondin repeats (type 1 and type 1-like), transmembrane domain (TM) and short cytoplasmic domain, (semaphorin) 5A
359	SERPINI1	serpin peptidase inhibitor, clade I (neuroserpin), member 1
360	SETD7	SET domain containing (lysine methyltransferase) 7
361	SGCB	sarcoglycan, beta (43kDa dystrophin-associated glycoprotein)
362	SGPP2	sphingosine-1-phosphate phosphotase 2
363	SH2D1B	SH2 domain containing 1B
364	SH3YL1	SH3 domain containing, Ysc84-like 1 (S. cerevisiae)
365	SIDT2	SID1 transmembrane family, member 2
366	SLC10A5	solute carrier family 10 (sodium/bile acid cotransporter family), member 5
367	SLC12A6	solute carrier family 12 (potassium/chloride transporters), member 6
368	SLC22A15	solute carrier family 22, member 15
369	SLC30A4	solute carrier family 30 (zinc transporter), member 4
370	SLC35A5	solute carrier family 35, member A5
371	SLC35C1	solute carrier family 35, member C1
372	SLC47A2	solute carrier family 47, member 2
373	SLC6A6	solute carrier family 6 (neurotransmitter transporter, taurine), member 6
374	SLC7A11	solute carrier family 7, (cationic amino acid transporter, y+ system) member 11
375	SMPDL3A	sphingomyelin phosphodiesterase, acid-like 3A
376	SNAI1	snail family zinc finger 1
377	SNAPIN	SNAP-associated protein
378	SNCA	synuclein, alpha (non A4 component of amyloid precursor)
379	SNORD109A	small nucleolar RNA, C/D box 109A
380	SNORD109A	small nucleolar RNA, C/D box 109A
381	SNORD116-11	small nucleolar RNA, C/D box 116-11
382	SNORD116-20	small nucleolar RNA, C/D box 116-20
383	SNORD116-27	small nucleolar RNA, C/D box 116-27
384	SNORD116-3	small nucleolar RNA, C/D box 116-3
385	SNORD116-8	small nucleolar RNA, C/D box 116-8
386	SNORD59A	small nucleolar RNA, C/D box 59A
387	SNX10	sorting nexin 10
388	SOAT1	sterol O-acyltransferase 1
389	SOCS1	suppressor of cytokine signaling 1
390	SP4	Sp4 transcription factor
391	SPAST	spastin
392	SPCS3	signal peptidase complex subunit 3 homolog (S. cerevisiae)
393	SPRR2D	small proline-rich protein 2D
394	SRR	serine racemase
395	SSR3	signal sequence receptor, gamma (translocon-associated protein gamma)
396	SSX2	synovial sarcoma, X breakpoint 2
397	ST6GALNAC2	ST6 (alpha-N-acetyl-neuraminyl-2,3-beta-galactosyl-1,3)-N-acetylgalactosaminide alpha-2,6- sialyltransferase 2
398	STS	steroid sulfatase (microsomal), isozyme S
399	STX2	syntaxin 2
400	STXBP5	syntaxin binding protein 5 (tomosyn)
401	SULT1E1	sulfotransferase family 1E, estrogen-preferring, member 1
402	SYK	spleen tyrosine kinase
403	TBC1D10B	TBC1 domain family, member 10B
404	TCP11L1	t-complex 11 (mouse)-like 1
405	TIMP4	TIMP metallopeptidase inhibitor 4
406	TINF2	TERF1 (TRF1)-interacting nuclear factor 2
407	TLR1	toll-likereceptor1
408	TMC4	transmembrane channel-like 4
409	TMED10	transmembrane emp24-like trafficking protein 10 (yeast)
410	TMED10P	transmembrane emp24-like trafficking protein 10 (yeast) pseudogene
411	TMEM106B	transmembrane protein 106B
412	TMEM117	transmembrane protein 117
413	TMEM129	transmembrane protein 129
414	TMEM150A	transmembrane protein 150A
415	TMEM160B	transmembrane protein 160B
416	TMEM167B	transmembrane protein 167B
417	TMEM45A	transmembrane protein 45A
418	TMEM47	transmembrane protein 47
419	TMEM69	transmembrane protein 69
420	TMEM87A	transmembrane protein 87A
421	TMOD2	tropomodulin 2 (neuronal)
422	TNKS2	tankyrase, TRF1-interacting ankyrin-related ADP-ribose polymerase 2
423	TOX	thymocyte selection-associated high mobility group box
424	TRAF3IP2	TRAF3 interacting protein 2
425	TRAPPC6B	trafficking protein particle complex 6B
426	TRIM23	tripartitemotif-containing23
427	TRIM37	tripartite motif-containing 37
428	TSC22D3	TSC22 domain family, member 3
429	TSEN15	tRNA splicing endonuclease 15 homolog (S. cerevisiae)
430	TSGA10	testis specific, 10
431	TSPAN31	tetraspanin 31
432	TTC23	tetratricopeptide repeat domain 23
433	TTC8	tetratricopeptide repeat domain 8
434	TWF1	twinfilin, actin-binding protein, homolog 1 (Drosophila)
435	UBAC1	UBA domain containing 1
436	UBAP2L	ubiquitin associated protein 2-like
437	UBE2F	ubiquitin-conjugating enzyme E2F (putative)
438	UBE2J1	ubiquitin-conjugating enzyme E2, J1 (UBC6 homolog, yeast)
439	UBE2V2	ubiquitin-conjugating enzyme E2 variant 2
440	VAMP2	vesicle-associated membrane protein 2 (synaptobrevin 2)
441	VAV3	vav 3 guanine nucleotide exchange factor
442	VEPH1	ventricular zone expressed PH domain homolog 1 (zebrafish)
443	VIM	vimentin
444	VPS26B	vacuolarproteinsorting26homologB(S.pombe)
445	VPS33A	vacuolarproteinsorting33homologA(S.cerevisiae)
446	WDFY1	WD repeat and FYVE domain containing 1
447	WNT5A	wingless-type MMTV integration site family, member 5A
448	XKR9	XK, Kell blood group complex subunit-related family, member 9
449	ZBTB20	zinc finger and BTB domain containing 20
450	ZBTB41	zinc finger and BTB domain containing 41
451	ZCRB1	zinc finger CCHC-type and RNA binding motif 1
452	ZDHHC20	zinc finger, DHHC-type containing 20
453	ZDHHC3	zinc finger, DHHC-type containing 3
454	ZFAND1	zinc finger, AN1-type domain 1
455	ZFP3	zinc finger protein 3 homolog (mouse)
456	ZNF114	zinc finger protein 114
457	ZNF22	zinc finger protein 22 (KOX 15)
458	ZNF252	zinc finger protein 252
459	ZNF365	zinc finger protein 365
460	ZNF492	zinc finger protein 492
461	ZNF501	zinc finger protein 501
462	ZNF608	zinc finger protein 608
463	ZNF724P	zinc finger protein 724 pseudogene
464	SLC20A1	solutecarrierfamily20(phosphatetransporter),member1
