# Supplementary material for: Amplification and up-regulation of MIR30D was associated with disease progression of cervical squamous cell carcinomas
Source: BMC Cancer. 2017 Mar 29;17:230. doi: 10.1186/s12885-017-3201-0 (PMC5372318; doi:10.1186/s12885-017-3201-0)
Supplement: Supplementary file 2 — Down-regulated genes in HeLa cells by mir-30d mimic transfection. Over-expression of miR-30d down-regulated 376 genes in SiHa cells. (XLS 64 kb) [file 12885_2017_3201_MOESM2_ESM.xls]

## Sheet: Additional file 2-SiHa
	Down-regulated genes in HeLa cells by mir-30d mimic transfection
No.	Gene Symbol	Description
1	ABCC10	ATP-bindingcassette,sub-familyC(CFTR/MRP),member10
2	ABCG2	ATP-bindingcassette,sub-familyG(WHITE),member2
3	ABL1	c-abloncogene1,receptortyrosinekinase
4	ACADL	acyl-CoenzymeAdehydrogenase,longchain
5	ACTR1A	ARP1actin-relatedprotein1homologA,centractinalpha(yeast)
6	ACVR1	activin A receptor, type I
7	ADAM19	ADAMmetallopeptidasedomain19(meltrinbeta)
8	ADAMTS1	ADAM metallopeptidase with thrombospondin type 1 motif, 1
9	ADAP1	ArfGAP with coiled-coil, ankyrin repeat and PH domains 1
10	AFF3	AF4/FMR2family,member3
11	AIM1	absentinmelanoma1
12	AIM2	absentinmelanoma2
13	AKR1B10	aldo-ketoreductasefamily1,memberB10(aldosereductase)
14	ALDH1A1	aldehyde dehydrogenase 1 family member A1
15	ALDH3A1	aldehyde dehydrogenase 3 family, memberA1
16	ALG10	asparagine-linkedglycosylation10,alpha-1,2-glucosyltransferasehomolog(S.pombe)
17	ALG10B	asparagine-linkedglycosylation10,alpha-1,2-glucosyltransferasehomologB(yeast)
18	AMIGO2	adhesionmoleculewithIg-likedomain2
19	ANKRA2	ankyrinrepeat,familyA(RFXANK-like),2
20	ANKRD36	ankyrin repeat domain 36
21	ANO1	anoctamin 1, calcium activated chloride channel
22	ANXA10	annexinA10
23	AP2A1	adaptor-relatedproteincomplex2,alpha1subunit
24	AP4E1	adaptor-related protein complex 4, epsilon 1 subunit
25	APOE	apolipoprotein E
26	ARAP2	ArfGAPwithRhoGAPdomain,ankyrinrepeatandPHdomain2
27	ARL4C	ADP-ribosylationfactor-like4C
28	ARL8B	ADP ribosylation factor like GTPase 8B
29	ARMC1	armadillo repeat containing 1
30	ARP11	actin-relatedArp11
31	ASB3	ankyrinrepeatandSOCSbox-containing3
32	ATG12	autophagy related 12
33	ATG5	ATG5autophagyrelated5homolog(S.cerevisiae)
34	ATP6V1B2	ATPase,H+transporting,lysosomal56/58kDa,V1subunitB2
35	ATP8B2	ATPase,classI,type8B,member2
36	AVEN	apoptosis,caspaseactivationinhibitor
37	AVL9	AVL9homolog(S.cerevisiase)
38	B4GALT5	UDP-Gal:betaGlcNAcbeta1,4-galactosyltransferase,polypeptide5
39	BAZ2B	bromodomainadjacenttozincfingerdomain,2B
40	BCHE	butyrylcholinesterase
41	BCL9	B-cellCLL/lymphoma9
42	BCORL2	BCL6co-repressor-like2
43	BECN1	beclin 1, autophagy related
44	BNIP3L	BCL2/adenovirusE1B19kDainteractingprotein3-like
45	BTBD10	BTB(POZ)domaincontaining10
46	BTBD8	BTB(POZ)domaincontaining8
47	C10orf10	chromosome10openreadingframe10
48	C14orf129	chromosome14openreadingframe129
49	C16orf45	chromosome16openreadingframe45
50	C19orf50	chromosome19openreadingframe50
51	C1orf110	chromosome1openreadingframe110
52	C1orf174	chromosome1openreadingframe174
53	C1orf26	chromosome1openreadingframe26
54	C21orf88	chromosome 21 open reading frame 88
55	C6orf218	chromosome6openreadingframe218
56	C6orf35	chromosome6openreadingframe35
57	C8orf40	chromosome8openreadingframe40
58	CABLES2	Cdk5andAblenzymesubstrate2
59	CALB2	calbindin 2
60	CAMK2D	calcium/calmodulin-dependentproteinkinaseIIdelta
61	CAMK2N1	calcium/calmodulin-dependentproteinkinaseIIinhibitor1
62	CARD6	caspaserecruitmentdomainfamily,member6
63	CASP3	caspase3,apoptosis-relatedcysteinepeptidase
64	CBFB	core-bindingfactor,betasubunit
65	CBLB	Cas-Br-M(murine)ecotropicretroviraltransformingsequenceb
66	CC2D2B	coiled-coilandC2domaincontaining2B
67	CCL4	chemokine(C-Cmotif)ligand4
68	CCNA1	cyclinA1
69	CCNE2	cyclin E2
70	CD177	CD177molecule
71	CD33	CD33molecule
72	CD99	CD99molecule
73	CDC27	celldivisioncycle27homolog(S.cerevisiae)
74	CDC37L1	celldivisioncycle37homolog(S.cerevisiae)-like1
75	CDKL2	cyclin-dependentkinase-like2(CDC2-relatedkinase)
76	CFDP1	craniofacialdevelopmentprotein1
77	CFH	complementfactorH
78	CFHR3	complement factor H-related 3
79	CHAC1	ChaC glutathione-specific gamma-glutamylcyclotransferase 1
80	CHD1	chromodomainhelicaseDNAbindingprotein1
81	CLDN7	claudin7
82	CLK1	CDC-likekinase1
83	CNOT6	CCR4-NOT transcription complex subunit 6
84	CNTN4	contactin4
85	COG2	componentofoligomericgolgicomplex2
86	CPT1A	carnitine palmitoyltransferase 1A (liver)
87	CPT1C	carnitine palmitoyltransferase 1C
88	CSNK1G1	caseinkinase1,gamma1
89	CYP1A1	cytochromeP450,family1,subfamilyA,polypeptide1
90	CYP24A1	cytochromeP450,family24,subfamilyA,polypeptide1
91	DCAF12	DDB1andCUL4associatedfactor12
92	DCUN1D3	DCN1,defectiveincullinneddylation1,domaincontaining3(S.cerevisiae)
93	DEFB109P1B	defensin,beta109,pseudogene1B
94	DHRS2	dehydrogenase/reductase(SDRfamily)member2
95	DLEU2	deletedinlymphocyticleukemia2(non-proteincoding)
96	DNAH14	dynein,axonemal,heavychain14
97	DOLPP1	dolichylpyrophosphatephosphatase1
98	DOPEY1	dopeyfamilymember1
99	DPYSL2	dihydropyrimidinase-like2
100	DSG2	desmoglein2
101	EDNRA	endothelinreceptortypeA
102	EFCAB2	EF-handcalciumbindingdomain2
103	EFCAB4B	EF-handcalciumbindingdomain4B
104	EFNA3	ephrin-A3
105	EHHADH	enoyl-CoenzymeA,hydratase/3-hydroxyacylCoenzymeAdehydrogenase
106	ELL2	elongationfactor,RNApolymeraseII,2
107	ELMO1	engulfmentandcellmotility1
108	ELMOD2	ELMO/CED-12domaincontaining2
109	EPDR1	ependyminrelatedprotein1(zebrafish)
110	EPHA7	EPHreceptorA7
111	ERLEC1	endoplasmicreticulumlectin1
112	ESCO1	establishmentofcohesion1homolog1(S.cerevisiae)
113	EVI2A	ecotropicviralintegrationsite2A
114	EXOC4	exocystcomplexcomponent4
115	EYS	eyesshuthomolog(Drosophila)
116	FAM133A	familywithsequencesimilarity133,memberA
117	FAM149B1	familywithsequencesimilarity149,memberB1
118	FAM161A	familywithsequencesimilarity161,memberA
119	FAM172B	familywithsequencesimilarity172,memberBpseudogene
120	FAM177A1	familywithsequencesimilarity177,memberA1
121	FAM83B	familywithsequencesimilarity83,memberB
122	FANCF	Fanconianemia,complementationgroupF
123	FAT4	FATtumorsuppressorhomolog4(Drosophila)
124	FBXO32	F-boxprotein32
125	FEZF1	FEZfamilyzincfinger1
126	FGD6	FYVE,RhoGEFandPHdomaincontaining6
127	FLG	filaggrin
128	FLJ45950	FLJ45950protein
129	FOXO3	forkhead box O3
130	G0S2	G0/G1switch2
131	GALNT1	UDP-N-acetyl-alpha-D-galactosamine:polypeptideN-acetylgalactosaminyltransferase5(GalNAc-T5)
132	GCLC	glutamate-cysteineligase,catalyticsubunit
133	GFPT2	glutamine-fructose-6-phosphatetransaminase2
134	GJA1	gapjunctionprotein,alpha1,43kDa
135	GM2A	GM2gangliosideactivator
136	GNAI2	guaninenucleotidebindingprotein(Gprotein),alphainhibitingactivitypolypeptide2
137	GNG10	guaninenucleotidebindingprotein(Gprotein),gamma10
138	GNPDA1	glucosamine-6-phosphatedeaminase1
139	GSTM2	glutathioneS-transferasemu2(muscle)
140	GSTM4	glutathioneS-transferasemu4
141	GTF2E2	generaltranscriptionfactorIIE,polypeptide2,beta34kDa
142	GULP1	GULP,engulfmentadaptorPTBdomaincontaining1
143	H6PD	hexose-6-phosphatedehydrogenase(glucose1-dehydrogenase)
144	HAS2	hyaluronansynthase2
145	HECTD2	HECTdomaincontaining2
146	HERC3	hectdomainandRLD3
147	HIST2H2BF	histonecluster2,H2bf
148	HIST2H2BF	histonecluster2,H2bf
149	HIVEP2	humanimmunodeficiencyvirustypeIenhancerbindingprotein2
150	HLA-DRA	majorhistocompatibilitycomplex,classII,DRalpha
151	IDH1	isocitratedehydrogenase1(NADP+),soluble
152	IL7	interleukin7
153	JHDM1D	jumonjiCdomaincontaininghistonedemethylase1homologD(S.cerevisiae)
154	JOSD1	Josephindomaincontaining1
155	KCTD20	potassiumchanneltetramerisationdomaincontaining20
156	KDELC2	KDEL(Lys-Asp-Glu-Leu)containing2
157	KDM4D	lysine(K)-specificdemethylase4D
158	KDM5B	lysine(K)-specificdemethylase5B
159	KGFLP1	keratinocytegrowthfactor-likeprotein1
160	KIAA0430	KIAA0430
161	KIAA1217	KIAA1217
162	KIAA1324L	KIAA1324-like
163	KIAA1370	KIAA1370
164	KIAA1949	KIAA1949
165	KLF8	Kruppel-likefactor8
166	KLHDC1	kelchdomaincontaining1
167	KLHL20	kelch-like20(Drosophila)
168	KLHL4	kelch-like4(Drosophila)
169	KLK13	kallikrein-related peptidase 13
170	KPNB1	karyopherin (importin) beta 1
171	KYNU	kynureninase(L-kynureninehydrolase)
172	LAMB1	laminin,beta1
173	LCA5	Lebercongenitalamaurosis5
174	LGR5	leucine-richrepeat-containingGprotein-coupledreceptor5
175	LILRA3	leukocyteimmunoglobulin-likereceptor,subfamilyA(withoutTMdomain),member3
176	LOC284861	hypotheticalLOC284861
177	LOC349196	hypotheticalLOC349196
178	LOC440905	hypotheticalLOC440905
179	LOC645261	PP565
180	LPCAT2	lysophosphatidylcholineacyltransferase2
181	LPHN3	latrophilin3
182	LRRC39	leucinerichrepeatcontaining39
183	LRRC8D	leucinerichrepeatcontaining8family,memberD
184	LSM1	LSM1homolog,U6smallnuclearRNAassociated(S.cerevisiae)
185	LXN	latexin
186	LYN	v-yes-1Yamaguchisarcomaviralrelatedoncogenehomolog
187	MAN1A1	mannosidase,alpha,class1A,member1
188	MAP4K4	mitogen-activated protein kinase kinase kinase kinase 4
189	MAP9	microtubule-associatedprotein9
190	MATN3	matrilin3
191	MBLAC2	metallo-beta-lactamasedomaincontaining2
192	MBNL2	muscleblind-like2(Drosophila)
193	MDGA2	MAMdomaincontainingglycosylphosphatidylinositolanchor2
194	MED6	mediatorcomplexsubunit6
195	MEX3C	mex-3homologC(C.elegans)
196	MFSD6	majorfacilitatorsuperfamilydomaincontaining6
197	MIER3	mesoderminductionearlyresponse1,familymember3
198	MINPP1	multiple inositol polyphosphate histidine phosphatase, 1
199	MKI67	marker of proliferation Ki-67
200	MMP16	matrixmetallopeptidase16(membrane-inserted)
201	MPP4	membraneprotein,palmitoylated4(MAGUKp55subfamilymember4)
202	MR1	majorhistocompatibilitycomplex,classI-related
203	MTDH	metadherin
204	MUC15	mucin15,cellsurfaceassociated
205	NEDD4	neuralprecursorcellexpressed,developmentallydown-regulated4
206	NEFL	neurofilament, light polypeptide
207	NLRP14	NLRfamily,pyrindomaincontaining14
208	NR4A2	nuclearreceptorsubfamily4,groupA,member2
209	NSAP11	nervoussystemabundantprotein11
210	NSMAF	neutralsphingomyelinase(N-SMase)activationassociatedfactor
211	NT5E	5'-nucleotidase, ecto (CD73)
212	ODZ3	odz,oddOz/ten-mhomolog3(Drosophila)
213	OPN3	opsin3
214	OR2B6	olfactoryreceptor,family2,subfamilyB,member6
215	OTUD6B	OTUdomaincontaining6B
216	PAAF1	proteasomalATPase-associatedfactor1
217	PAFAH1B2	platelet-activatingfactoracetylhydrolase,isoformIb,subunit2(30kDa)
218	PANX1	pannexin1
219	PARP16	poly(ADP-ribose)polymerasefamily,member16
220	PCDH11X	protocadherin11X-linked
221	PCDH18	protocadherin18
222	PCDH20	protocadherin20
223	PCDHB4	protocadherinbeta4
224	PCMTD1	protein-L-isoaspartate(D-aspartate)O-methyltransferasedomaincontaining1
225	PDCD2L	programmedcelldeath2-like
226	PDCL	phosducin-like
227	PDE5A	phosphodiesterase5A,cGMP-specific
228	PDE7A	phosphodiesterase7A
229	PDGFD	plateletderivedgrowthfactorD
230	PEG10	paternallyexpressed10
231	PGM1	phosphoglucomutase1
232	PHACTR2	phosphataseandactinregulator2
233	PIP4K2A	phosphatidylinositol-5-phosphate4-kinase,typeII,alpha
234	PLAG1	pleiomorphicadenomagene1
235	PLAGL2	pleiomorphicadenomagene-like2
236	PLIN3	perilipin3
237	PMEPA1	prostatetransmembraneprotein,androgeninduced1
238	POF1B	prematureovarianfailure,1B
239	PORCN	porcupinehomolog(Drosophila)
240	PPIL3	peptidylprolylisomerase(cyclophilin)-like3
241	PPP1R1C	proteinphosphatase1,regulatory(inhibitor)subunit1C
242	PPP3CA	proteinphosphatase3(formerly2B),catalyticsubunit,alphaisoform
243	PPPDE1	PPPDEpeptidasedomaincontaining1
244	PRDM1	PRdomaincontaining1,withZNFdomain
245	PRSS7	protease,serine,7(enterokinase)
246	PSD3	pleckstrinandSec7domaincontaining3
247	PSMD10	proteasome(prosome,macropain)26Ssubunit,non-ATPase,10
248	PSTPIP2	proline-serine-threoninephosphataseinteractingprotein2
249	PTGFRN	prostaglandinF2receptornegativeregulator
250	PTP4A1	proteintyrosinephosphatasetypeIVA,member1
251	PTPN13	proteintyrosinephosphatase,non-receptortype13(APO-1/CD95(Fas)-associatedphosphatase)
252	PTPN22	proteintyrosinephosphatase,non-receptortype22(lymphoid)
253	PXK	PXdomaincontainingserine/threoninekinase
254	RAB15	RAB15,memberRASonocogenefamily
255	RAB23	RAB23,memberRASoncogenefamily
256	RAD23B	RAD23homologB(S.cerevisiae)
257	RAD9B	RAD9homologB(S.pombe)
258	RAET1E	retinoicacidearlytranscript1E
259	RARG	retinoicacidreceptor,gamma
260	RASA1	RASp21proteinactivator(GTPaseactivatingprotein)1
261	RASSF9	Ras association (RalGDS/AF-6) domain family (N-terminal) member 9
262	REEP1	receptoraccessoryprotein1
263	REEP3	receptoraccessoryprotein3
264	RFFL	ringfingerandFYVE-likedomaincontaining1
265	RFX7	regulatoryfactorX,7
266	ROBO2	roundabout,axonguidancereceptor,homolog2(Drosophila)
267	RPGRIP1L	RPGRIP1-like
268	RPRD1A	regulationofnuclearpre-mRNAdomaincontaining1A
269	RPS6KA6	ribosomalproteinS6kinase,90kDa,polypeptide6
270	RPS6KC1	ribosomalproteinS6kinase,52kDa,polypeptide1
271	RPSAP52	ribosomalproteinSApseudogene52
272	RRM2B	ribonucleotidereductaseM2B(TP53inducible)
273	RRP1B	ribosomalRNAprocessing1homologB(S.cerevisiae)
274	SBF1	SETbindingfactor1
275	SCEL	sciellin
276	SDR16C5	shortchaindehydrogenase/reductasefamily16C,member5
277	SDR42E1	short chain dehydrogenase/reductase family 42E, member 1
278	SEMA3A	semadomain,immunoglobulindomain(Ig),shortbasicdomain,secreted,(semaphorin)3A
279	SERPINB2	serpinpeptidaseinhibitor,cladeB(ovalbumin),member2
280	SERPINE1	serpinpeptidaseinhibitor,cladeE(nexin,plasminogenactivatorinhibitortype1),member1
281	SERPINI1	serpin peptidase inhibitor, clade I (neuroserpin), member 1
282	SETD7	SETdomaincontaining(lysinemethyltransferase)7
283	SLC10A5	solutecarrierfamily10(sodium/bileacidcotransporterfamily),member5
284	SLC12A6	solutecarrierfamily12(potassium/chloridetransporters),member6
285	SLC20A1	solutecarrierfamily20(phosphatetransporter),member1
286	SLC22A5	solutecarrierfamily22(organiccation/carnitinetransporter),
287	SLC25A30	solutecarrierfamily25,member30
288	SLC25A40	solutecarrierfamily25,member40
289	SLC35A5	solutecarrierfamily35,memberA5
290	SLC35C1	solutecarrierfamily35,memberC1
291	SLC35D1	solutecarrierfamily35(UDP-glucuronicacid/UDP-N-acetylgalactosaminedualtransporter),member1D
292	SLC38A7	solutecarrierfamily38,member7
293	SLC41A2	solutecarrierfamily41,member2
294	SLC5A3	solutecarrierfamily5(sodium/myo-inositolcotransporter),member3
295	SNAI1	snail family zinc finger 1
296	SNAI2	snailhomolog2(Drosophila)
297	SNORD116	smallnucleolarRNA,C/Dbox116-26
298	SNORD116-6	smallnucleolarRNA,C/Dbox116-6
299	SNX10	sortingnexin10
300	SOAT1	sterol O-acyltransferase 1
301	SOCS1	suppressor of cytokine signaling 1
302	SPAST	spastin
303	SPCS3	signalpeptidasecomplexsubunit3homolog(S.cerevisiae)
304	SPRR2D	small proline-rich protein 2D
305	SPTLC3	serinepalmitoyltransferase,longchainbasesubunit3
306	ST8SIA4	ST8alpha-N-acetyl-neuraminidealpha-2,8-sialyltransferase4
307	STEAP1	sixtransmembraneepithelialantigenoftheprostate1
308	STX2	syntaxin2
309	STX7	syntaxin7
310	STXBP5	syntaxinbindingprotein5(tomosyn)
311	SYK	spleen tyrosine kinase
312	SYT1	synaptotagminI
313	TAF1	TAF1RNApolymeraseII,TATAboxbindingprotein(TBP)-associatedfactor,250kDa
314	TBC1D8B	TBC1domainfamily,member8B(withGRAMdomain)
315	TBPL1	TBP-like1
316	TCP11L1	t-complex11(mouse)-like1
317	TCTEX1D2	Tctex1domaincontaining2
318	TET1	tetoncogene1
319	TFDP1	transcriptionfactorDp-1
320	TLR1	toll-likereceptor1
321	TMED10	transmembraneemp24-liketraffickingprotein10(yeast)
322	TMED10P	transmembraneemp24-liketraffickingprotein10(yeast)pseudogene
323	TMEM106B	transmembraneprotein106B
324	TMEM150A	transmembraneprotein150A
325	TMEM156	transmembraneprotein156
326	TMEM87A	transmembraneprotein87A
327	TMEM87B	transmembraneprotein87B
328	TMOD2	tropomodulin2(neuronal)
329	TNKS2	tankyrase,TRF1-interactingankyrin-relatedADP-ribosepolymerase2
330	TNPO3	transportin3
331	TP53INP1	tumorproteinp53induciblenuclearprotein1
332	TRAF3IP2	TRAF3interactingprotein2
333	TRIM23	tripartitemotif-containing23
334	TRIM31	tripartitemotif-containing31
335	TSEN15	tRNAsplicingendonuclease15homolog(S.cerevisiae)
336	TSPAN31	tetraspanin31
337	TSPAN7	tetraspanin7
338	TSPAN8	tetraspanin8
339	TTLL12	tubulintyrosineligase-likefamily,member12
340	TTLL7	tubulintyrosineligase-likefamily,member7
341	TWF1	twinfilin,actin-bindingprotein,homolog1(Drosophila)
342	TWF1	twinfilin,actin-bindingprotein,homolog1(Drosophila)
343	UBE2F	ubiquitin-conjugatingenzymeE2F(putative)
344	UBE2J1	ubiquitin-conjugatingenzymeE2,J1(UBC6homolog,yeast)
345	UBE2V2	ubiquitin-conjugatingenzymeE2variant2
346	UBQLN4	ubiquilin4
347	VAMP3	vesicle-associatedmembraneprotein3(cellubrevin)
348	VIM	vimentin
349	VPS24	vacuolarproteinsorting24homolog(S.cerevisiae)
350	VPS26B	vacuolarproteinsorting26homologB(S.pombe)
351	VPS33A	vacuolarproteinsorting33homologA(S.cerevisiae)
352	VPS41	vacuolarproteinsorting41homolog(S.cerevisiae)
353	VSNL1	visinin-like1
354	VWA5A	vonWillebrandfactorAdomaincontaining5A
355	WDR44	WDrepeatdomain44
356	WDR7	WDrepeatdomain7
357	WIPF1	WAS/WASLinteractingproteinfamily,member1
358	WNT7B	wingless-typeMMTVintegrationsitefamily,member7B
359	ZBTB20	zincfingerandBTBdomaincontaining20
360	ZCRB1	zincfingerCCHC-typeandRNAbindingmotif1
361	ZDHHC15	zincfinger,DHHC-typecontaining15
362	ZDHHC20	zincfinger,DHHC-typecontaining20
363	ZDHHC3	zincfinger,DHHC-typecontaining3
364	ZFP28	zincfingerprotein28homolog(mouse)
365	ZNF114	zincfingerprotein114
366	ZNF204	zincfingerprotein204pseudogene
367	ZNF365	zincfingerprotein365
368	ZNF382	zincfingerprotein382
369	ZNF501	zincfingerprotein501
370	ZNF522	zincfingerprotein522
371	ZNF608	zincfingerprotein608
372	ZNF626	zincfingerprotein626
373	ZNF681	zincfingerprotein681
374	ZNF716	zincfingerprotein716
375	ZNF845	zincfingerprotein845
376	ZNF860	zincfingerprotein860
