# Supplementary material for: Amplification and up-regulation of MIR30D was associated with disease progression of cervical squamous cell carcinomas
Source: BMC Cancer. 2017 Mar 29;17:230. doi: 10.1186/s12885-017-3201-0 (PMC5372318; doi:10.1186/s12885-017-3201-0)
Supplement: Supplementary file 3 — List of the shared downregulated genes by miR-30d mimic transfection in Hela and SiHa cell lines, as well as the TargetScan-predicted miR-30d targets. One hundred twenty-nine down-regulated genes were shared in Hela and SiHa cell lines, and 68 of these were TargetScan predicted targets of miR-30d. (XLS 30 kb) [file 12885_2017_3201_MOESM3_ESM.xls]

## Sheet: Additional file 3-share
	List of the shared downregulated genes by miR-30d mimic transfection in Hela and SiHa cell lines, as well as the TargetScan-predicted miR-30d targets.
No.	Gene Symbol	Description
1	ADAMTS1	ADAM metallopeptidase with thrombospondin type 1 motif, 1
2	AP2A1	adaptor-related protein complex 2, alpha 1 subunit
3	AP4E1	adaptor-related protein complex 4, epsilon 1 subunit
4	ASB3	ankyrin repeat and SOCS box-containing 3
5	ATG12	autophagy related 12
6	AVEN	apoptosis, caspase activation inhibitor
7	B4GALT5	UDP-Gal:betaGlcNAcbeta1,4-galactosyltransferase,polypeptide5
8	BNIP3L	BCL2/adenovirus E1B 19kDa interacting protein 3-like
9	BTBD10	BTB (POZ) domain containing 10
10	C1orf174	chromosome 1 open reading frame 174
11	C21orf88	chromosome 21 open reading frame 88
12	CAMK2D	calcium/calmodulin-dependent protein kinase II delta
13	CASP3	caspase 3, apoptosis-related cysteine peptidase
14	CBFB	core-binding factor, beta subunit
15	CCNE2	cyclin E2
16	CFDP1	craniofacialdevelopmentprotein1
17	CYP1A1	cytochromeP450,family1,subfamilyA,polypeptide1
18	CYP24A1	cytochromeP450,family24,subfamilyA,polypeptide1
19	ELMOD2	ELMO/CED-12 domain containing 2
20	FBXO32	F-box protein 32
21	FOXO3	forkhead box O3
22	GALNT1	UDP-N-acetyl-alpha-D-galactosamine:polypeptideN-acetylgalactosaminyltransferase1(GalNAc-T1)
23	GSTM4	glutathioneS-transferasemu4
24	GJA1	gap junction protein, alpha 1, 43kDa
25	GNAI2	guanine nucleotide binding protein(Gprotein),alpha inhibiting activity polypeptide2
26	GNPDA1	glucosamine-6-phosphate deaminase 1
27	HECTD2	HECTdomaincontaining2
28	IDH1	isocitrate dehydrogenase 1 (NADP+), soluble
29	JOSD1	Josephin domain containing 1
30	KLHL20	kelch-like 20 (Drosophila)
31	KLK13	kallikrein-relatedpeptidase13
32	KPNB1	karyopherin (importin) beta 1
33	LSM1	LSM1homolog,U6smallnuclearRNAassociated(S.cerevisiae)
34	MAP4K4	mitogen-activated protein kinase kinase kinase kinase 4
35	MINPP1	multiple inositol polyphosphate histidine phosphatase, 1
36	MTDH	metadherin
37	NEFL	neurofilament, light polypeptide
38	PAAF1	proteasomal ATPase-associated factor 1
39	PANX1	pannexin1
40	PTGFRN	prostaglandin F2 receptor negative regulator
41	RARG	retinoic acid receptor, gamma
42	RASSF9	Ras association (RalGDS/AF-6) domain family (N-terminal) member 9
43	REEP1	receptor accessory protein 1
44	REEP3	receptor accessory protein 3
45	SCEL	sciellin
46	SDR42E1	short chain dehydrogenase/reductase family 42E, member 1
47	SERPINI1	serpin peptidase inhibitor, clade I (neuroserpin), member 1
48	SETD7	SET domain containing (lysine methyltransferase) 7
49	SLC12A6	solute carrier family 12 (potassium/chloride transporters), member 6
50	SLC35A5	solute carrier family 35, member A5
51	SLC35C1	solute carrier family 35, member C1
52	SLC41A2	solute carrier family 41, member 2
53	SNAI1	snail family zinc finger 1
54	SNX10	sorting nexin 10
55	SOAT1	sterol O-acyltransferase 1
56	SOCS1	suppressor of cytokine signaling 1
57	SPAST	spastin
58	SPRR2D	small proline-rich protein 2D
59	STX2	syntaxin 2
60	SYK	spleen tyrosine kinase
61	KLK13	kallikrein-related peptidase 13
62	TCP11L1	t-complex 11 (mouse)-like 1
63	TMEM87A	transmembrane protein 87A
64	TMOD2	tropomodulin 2 (neuronal)
65	UBE2J1	ubiquitin-conjugating enzyme E2, J1 (UBC6 homolog, yeast)
66	UBE2V2	ubiquitin-conjugating enzyme E2 variant 2
67	ZNF608	zinc finger protein 608
68	SLC20A1	solutecarrierfamily20(phosphatetransporter),member1
